# Supplementary material for: Integrated Bioinformatics Analysis Identifies a New Stemness Index-Related Survival Model for Prognostic Prediction in Lung Adenocarcinoma
Source: Front Genet. 2022 Apr 8;13:860268. doi: 10.3389/fgene.2022.860268 (PMC9026767; doi:10.3389/fgene.2022.860268)
Supplement: Supplementary file 1 [file Table1.xlsx]

## Sheet: TableS1
id
A2M
A2ML1
AADAC
AATK
ABCA10
ABCA12
ABCA17P
ABCA3
ABCA4
ABCA6
ABCA8
ABCA9
ABCB1
ABCB4
ABCB6
ABCB9
ABCC11
ABCC13
ABCC2
ABCC3
ABCC9
ABCG1
ABCG2
ABHD11
ABHD12B
ABHD6
ABI3BP
ABLIM3
ABP1
ABTB2
ACACB
ACAD8
ACADL
ACAN
ACCN2
ACCN3
ACE
ACE2
ACHE
ACMSD
ACN9
ACOT11
ACOXL
ACP5
ACP6
ACR
ACRV1
ACSBG1
ACSL6
ACSM5
ACSS3
ACTBL2
ACTG2
ACTL6A
ACTL8
ACTN2
ACVRL1
ACY3
ADA
ADAM11
ADAM12
ADAM15
ADAM28
ADAM29
ADAM32
ADAM33
ADAM6
ADAM8
ADAMDEC1
ADAMTS1
ADAMTS12
ADAMTS14
ADAMTS15
ADAMTS16
ADAMTS18
ADAMTS8
ADAMTSL3
ADAMTSL4
ADAMTSL5
ADARB1
ADC
ADCK5
ADCY4
ADCY8
ADCY9
ADCYAP1R1
ADH1A
ADH1B
ADM2
ADPRH
ADPRHL1
ADRA1A
ADRA1D
ADRB1
ADRB2
ADSSL1
AFAP1L1
AFF3
AG2
AGAP11
AGBL1
AGER
AGMAT
AGPAT4
AGR2
AGRP
AGT
AGTPBP1
AGTR1
AGTR2
AHCY
AHNAK
AHNAK2
AHSG
AIFM3
AIM1L
AIM2
AIMP2
AJAP1
AK1
AK3L1
AK7
AKAP12
AKAP13
AKAP14
AKAP2
AKAP7
AKR1B10
AKR1B15
AKR1E2
AKR7A3
AKR7L
ALAS2
ALB
ALDH18A1
ALDH1B1
ALDH1L2
ALDH2
ALDH3B2
ALDOA
ALG1L
ALG1L2
ALG3
ALOX12B
ALOX12P2
ALOX15
ALOX5
ALOX5AP
ALOXE3
ALPK2
ALPL
ALPP
ALS2CR11
ALS2CR12
ALX1
AMICA1
AMIGO1
AMN
AMOTL1
ANGPT1
ANGPT4
ANGPTL1
ANGPTL3
ANGPTL4
ANGPTL5
ANGPTL7
ANKLE1
ANKRD1
ANKRD13B
ANKRD20A3
ANKRD22
ANKRD23
ANKRD29
ANKRD33
ANKRD34A
ANKRD34B
ANKRD34C
ANKRD56
ANKRD7
ANKS1A
ANKS4B
ANLN
ANO2
ANO7
ANO9
ANP32E
ANXA10
ANXA3
ANXA8
ANXA8L2
ANXA9
AOC3
AOX1
AP1G2
AP1S1
AP1S2
APBA2
APBB1
APBB2
APC2
APCDD1L
APLN
APLNR
APLP1
APOA1BP
APOB48R
APOBEC1
APOBEC3A
APOBEC3B
APOBEC4
APOC1
APOC2
APOC4
APOL3
APOL4
APOLD1
AQP1
AQP10
AQP11
AQP4
AQP6
AQP9
ARAP2
ARAP3
ARC
ARG1
ARHGAP11A
ARHGAP11B
ARHGAP18
ARHGAP23
ARHGAP24
ARHGAP29
ARHGAP30
ARHGAP31
ARHGAP33
ARHGAP39
ARHGAP6
ARHGEF10
ARHGEF15
ARHGEF16
ARHGEF19
ARHGEF37
ARHGEF6
ARL13B
ARL14
ARL9
ARMC3
ARMC4
ARNTL2
ARRB1
ARRDC4
ARSE
ARSH
ART1
ART4
ARTN
ASAH2
ASAH2B
ASB16
ASCL2
ASF1B
ASNS
ASPA
ASPH
ASPHD1
ASPHD2
ASPM
ASPRV1
ATAD2
ATAD3A
ATAD3B
ATAD5
ATF3
ATG9B
ATHL1
ATIC
ATOH7
ATOH8
ATP10B
ATP13A4
ATP1A2
ATP1A3
ATP1B1
ATP1B2
ATP2A1
ATP4B
ATP6V0A4
ATP6V0D2
ATP6V1C2
ATP8B3
AURKA
AURKAPS1
AURKB
AVIL
AVL9
AVPR1B
AVPR2
AWAT2
AZI1
B3GALNT1
B3GNT3
B3GNT4
B3GNT6
B3GNTL1
B4GALNT1
B4GALNT4
B4GALT2
B4GALT3
B4GALT4
BACE2
BAI1
BAI2
BAI3
BAIAP2L1
BAIAP2L2
BARD1
BARX1
BARX2
BASP1
BATF
BCAN
BCAS1
BCHE
BCL2A1
BCL2L10
BCL2L12
BCL2L14
BCL2L15
BCL6B
BCL9
BCMO1
BCO2
BDH1
BDNF
BEAN
BEND2
BEND6
BEST1
BEST3
BEST4
BET3L
BEX5
BHLHA15
BIK
BIRC5
BLM
BMP2
BMP8A
BMP8B
BMPER
BMPR2
BMX
BNIP3
BOLA1
BOLA2
BOP1
BPHL
BPIL1
BRCA1
BRCA2
BRDT
BRI3BP
BRIP1
BRIX1
BRSK1
BRSK2
BSND
BSPRY
BST1
BTBD11
BTBD16
BTG2
BTK
BTNL3
BTNL8
BTNL9
BUB1
BUB1B
BYSL
BZW2
C10orf10
C10orf105
C10orf107
C10orf116
C10orf128
C10orf2
C10orf25
C10orf35
C10orf54
C10orf55
C10orf67
C10orf72
C10orf79
C10orf81
C10orf90
C10orf91
C11orf16
C11orf21
C11orf24
C11orf41
C11orf66
C11orf80
C11orf83
C11orf85
C11orf86
C11orf88
C11orf9
C11orf93
C12orf11
C12orf27
C12orf32
C12orf36
C12orf42
C12orf45
C12orf48
C12orf56
C12orf63
C12orf69
C12orf70
C13orf1
C13orf15
C13orf29
C13orf30
C13orf34
C13orf35
C13orf36
C13orf38
C14orf105
C14orf132
C14orf139
C14orf162
C14orf184
C14orf39
C14orf49
C14orf86
C15orf23
C15orf26
C15orf42
C15orf48
C15orf51
C15orf59
C16orf59
C16orf71
C16orf74
C16orf75
C16orf88
C17orf103
C17orf104
C17orf28
C17orf47
C17orf53
C17orf55
C17orf57
C17orf58
C17orf87
C17orf91
C17orf96
C18orf16
C18orf34
C18orf56
C19orf26
C19orf35
C19orf36
C19orf38
C19orf40
C19orf45
C19orf48
C19orf51
C19orf57
C19orf59
C19orf69
C19orf77
C1GALT1
C1orf106
C1orf107
C1orf112
C1orf113
C1orf114
C1orf115
C1orf126
C1orf129
C1orf131
C1orf135
C1orf141
C1orf150
C1orf158
C1orf161
C1orf162
C1orf168
C1orf170
C1orf173
C1orf182
C1orf183
C1orf186
C1orf189
C1orf192
C1orf194
C1orf198
C1orf21
C1orf213
C1orf220
C1orf226
C1orf230
C1orf31
C1orf38
C1orf51
C1orf53
C1orf56
C1orf61
C1orf63
C1orf65
C1orf74
C1orf87
C1orf88
C1orf92
C1orf97
C1QA
C1QB
C1QC
C1QL1
C1QL2
C1QL4
C1QTNF2
C1QTNF3
C1QTNF6
C1QTNF7
C20orf103
C20orf134
C20orf151
C20orf160
C20orf186
C20orf194
C20orf197
C20orf20
C20orf201
C20orf202
C20orf24
C20orf26
C20orf46
C20orf54
C20orf70
C20orf85
C21orf125
C21orf128
C21orf34
C21orf45
C21orf56
C21orf67
C22orf15
C22orf41
C2CD4A
C2CD4D
C2orf15
C2orf27A
C2orf29
C2orf39
C2orf40
C2orf48
C2orf52
C2orf62
C2orf71
C2orf73
C2orf77
C2orf82
C3orf14
C3orf15
C3orf16
C3orf30
C3orf36
C3orf54
C3orf57
C3orf67
C4BPB
C4orf21
C4orf22
C4orf26
C4orf31
C4orf32
C4orf38
C4orf48
C4orf6
C5AR1
C5orf23
C5orf34
C5orf46
C5orf49
C6
C6orf103
C6orf105
C6orf118
C6orf125
C6orf126
C6orf129
C6orf134
C6orf141
C6orf145
C6orf147
C6orf15
C6orf155
C6orf165
C6orf168
C6orf174
C6orf222
C6orf227
C6orf25
C6orf59
C6orf81
C6orf97
C7
C7orf10
C7orf16
C7orf41
C7orf45
C7orf47
C7orf52
C7orf58
C7orf61
C7orf68
C8B
C8G
C8orf12
C8orf30A
C8orf31
C8orf34
C8orf38
C8orf39
C8orf45
C8orf47
C8orf51
C8orf73
C8orf75
C8orf76
C8orf77
C8orf79
C8orf84
C8orf85
C8ORFK29
C9orf100
C9orf117
C9orf140
C9orf169
C9orf171
C9orf172
C9orf173
C9orf24
C9orf84
CA1
CA2
CA3
CA4
CA7
CA9
CAB39L
CABLES2
CABP7
CABYR
CACNA1E
CACNA1I
CACNA1S
CACNA2D2
CACNB3
CACNB4
CACNG6
CAD
CADM1
CADM4
CALCB
CALCOCO1
CALCRL
CALML3
CALML5
CALML6
CALU
CAMK2A
CAMK2B
CAMK2N2
CAMKV
CAMP
CAPN11
CAPN12
CAPN13
CAPN14
CAPN5
CAPN8
CAPS
CAPSL
CARD11
CARD14
CARD16
CASC1
CASC2
CASC5
CASKIN1
CASKIN2
CASP12
CASP5
CASP6
CASQ2
CASS4
CAT
CATSPERB
CAV1
CAV2
CAV3
CBFA2T3
CBLC
CBLN4
CBR1
CBR3
CBS
CBX2
CBX3
CBX4
CBX7
CBX8
CCBE1
CCDC102B
CCDC108
CCDC11
CCDC114
CCDC129
CCDC13
CCDC135
CCDC137
CCDC138
CCDC141
CCDC146
CCDC147
CCDC150
CCDC151
CCDC152
CCDC154
CCDC17
CCDC21
CCDC28B
CCDC33
CCDC34
CCDC37
CCDC39
CCDC42B
CCDC48
CCDC50
CCDC54
CCDC58
CCDC60
CCDC64
CCDC64B
CCDC65
CCDC68
CCDC69
CCDC74B
CCDC78
CCDC81
CCDC85A
CCDC89
CCDC99
CCHCR1
CCIN
CCL1
CCL14
CCL14-CCL15
CCL18
CCL19
CCL2
CCL20
CCL22
CCL23
CCL24
CCL25
CCL26
CCL28
CCL7
CCNA1
CCNA2
CCNB1
CCNB2
CCND2
CCNE1
CCNE2
CCNF
CCNI2
CCNL2
CCNO
CCR8
CCRL1
CCRL2
CCT2
CCT3
CCT5
CCT6A
CD101
CD160
CD163
CD19
CD1A
CD24
CD244
CD27
CD300C
CD300E
CD300LF
CD300LG
CD302
CD33
CD34
CD36
CD37
CD52
CD5L
CD68
CD69
CD70
CD79A
CD83
CD93
CD97
CDA
CDC14A
CDC20
CDC25A
CDC25C
CDC45
CDC6
CDC7
CDCA2
CDCA3
CDCA4
CDCA5
CDCA7
CDCA8
CDCP1
CDH1
CDH13
CDH15
CDH17
CDH19
CDH2
CDH23
CDH24
CDH3
CDH5
CDHR2
CDHR3
CDHR4
CDK1
CDK15
CDK4
CDK5R1
CDK5R2
CDK5RAP3
CDKL1
CDKL5
CDKN2A
CDKN2B
CDKN3
CDO1
CDRT1
CDT1
CDX1
CDX2
CEACAM1
CEACAM21
CEACAM3
CEACAM5
CEACAM6
CEACAM7
CEACAM8
CECR7
CEL
CELA2B
CELF2
CELF3
CELF5
CELSR3
CEND1
CENPA
CENPE
CENPF
CENPH
CENPI
CENPK
CENPL
CENPM
CENPN
CENPO
CENPW
CEP55
CEP72
CERCAM
CES4
CETP
CFB
CFD
CFHR3
CFL2
CFP
CFTR
CGA
CGB
CGB2
CGB5
CGB7
CGNL1
CGREF1
CHAC1
CHAC2
CHAD
CHAF1A
CHAF1B
CHEK1
CHEK2
CHGB
CHI3L1
CHI3L2
CHL1
CHML
CHMP4C
CHODL
CHPF
CHPF2
CHRD
CHRDL1
CHRDL2
CHRM1
CHRM2
CHRM4
CHRNA2
CHRNA4
CHRNA5
CHRNA6
CHRNA9
CHRNB1
CHRNB4
CHST15
CHST4
CHST6
CHST9
CHTF18
CIB2
CILP
CILP2
CIT
CKAP2
CKAP2L
CKAP4
CKM
CKMT1A
CKMT1B
CKS1B
CKS2
CLCA3P
CLCN2
CLDN10
CLDN11
CLDN12
CLDN14
CLDN18
CLDN3
CLDN4
CLDN5
CLDN6
CLDN9
CLEC12A
CLEC12B
CLEC14A
CLEC18A
CLEC18B
CLEC18C
CLEC1A
CLEC1B
CLEC3B
CLEC4D
CLEC4E
CLEC4M
CLEC6A
CLGN
CLIC3
CLIC5
CLIC6
CLK2
CLLU1OS
CLNK
CLPTM1L
CLRN3
CLSPN
CMA1
CMBL
CMTM1
CMTM2
CMTM5
CNDP1
CNFN
CNGA1
CNGA3
CNGA4
CNGB1
CNGB3
CNIH2
CNIH3
CNKSR2
CNN1
CNPY2
CNR1
CNRIP1
CNTD2
CNTFR
CNTN6
CNTNAP4
COBL
COCH
COL10A1
COL11A1
COL11A2
COL13A1
COL17A1
COL18A1
COL1A1
COL1A2
COL22A1
COL24A1
COL27A1
COL28A1
COL29A1
COL2A1
COL3A1
COL4A3
COL4A4
COL5A1
COL5A2
COL6A3
COL6A4P2
COL6A6
COL7A1
COL9A1
COL9A2
COL9A3
COLEC10
COLEC12
COMP
COMTD1
CORO2B
COX4I2
COX6B2
COX7A1
CP
CPA3
CPA5
CPAMD8
CPB2
CPD
CPLX1
CPN2
CPNE4
CPNE5
CPNE7
CPT1B
CPT1C
CPXM1
CPZ
CRABP1
CRABP2
CREB3L4
CREG2
CRELD2
CRHBP
CRHR1
CRIM1
CRIP3
CRLF1
CRLF2
CRTAC1
CRTAM
CRY2
CRYAB
CRYGN
CSAG1
CSF3
CSF3R
CSMD2
CSRNP1
CST1
CST2
CST4
CST5
CSTF2
CTDSPL
CTGF
CTH
CTHRC1
CTLA4
CTNNAL1
CTSG
CTSK
CTSL2
CUZD1
CWH43
CX3CR1
CXCL12
CXCL13
CXCL14
CXCL2
CXCL3
CXCL9
CXCR1
CXCR2
CXorf22
CXorf30
CXorf36
CXorf41
CXorf48
CXorf57
CXorf59
CXorf61
CXorf64
CYBB
CYBRD1
CYC1
CYGB
CYP1A1
CYP1A2
CYP24A1
CYP26A1
CYP26B1
CYP27A1
CYP27B1
CYP27C1
CYP2D6
CYP2D7P1
CYP2E1
CYP2F1
CYP3A7
CYP4B1
CYP4F11
CYR61
CYS1
CYYR1
DAB2
DAB2IP
DACH1
DAO
DAP
DAPK1
DAPK2
DARC
DARS2
DAZL
DBF4
DBF4B
DBN1
DBNDD1
DCAF12L2
DCAF13
DCC
DCDC2
DCDC2B
DCLK1
DCN
DCST1
DCST2
DDIT4
DDIT4L
DDN
DDO
DDR2
DDX11
DDX12
DDX39
DDX4
DECR2
DEFA1B
DEFA4
DENND2A
DENND3
DEPDC1
DEPDC1B
DEPDC4
DEPDC6
DEPDC7
DERL3
DES
DGCR10
DGCR5
DGCR9
DGKA
DGKI
DHH
DHRS13
DHTKD1
DHX34
DHX40P1
DIO2
DIRAS1
DIXDC1
DKC1
DKFZp434J0226
DKK2
DKK3
DKKL1
DLC1
DLEC1
DLEU2
DLG5
DLGAP3
DLGAP5
DLK2
DLL3
DLX1
DLX2
DLX3
DLX4
DLX5
DLX6
DLX6AS
DMBX1
DMC1
DMGDH
DMRT3
DMRTA2
DNA2
DNAH10
DNAH12
DNAH14
DNAH6
DNAH7
DNAH9
DNAI1
DNAI2
DNAJB4
DNAJC10
DNAJC12
DNAJC22
DNAJC5B
DNASE1
DNASE1L2
DNASE1L3
DNASE2B
DNM1
DNMT3A
DNMT3B
DNTTIP1
DOCK11
DOCK3
DOCK4
DOCK8
DOK2
DOK5
DOK6
DOK7
DONSON
DPEP1
DPEP2
DPF1
DPP10
DPP4
DPP6
DPT
DPY19L1
DPYSL2
DPYSL4
DQX1
DRAM1
DRD4
DRP2
DSCC1
DSCR6
DSG1
DSG2
DSG3
DSN1
DSP
DST
DTHD1
DTL
DTX2
DTYMK
DUOX1
DUOXA1
DUS1L
DUS4L
DUSP1
DUSP13
DUSP23
DUSP26
DUSP27
DUSP4
DUSP5P
DUSP8
DUSP9
DVWA
DYDC1
DYDC2
DYNC2H1
DYNLRB2
E2F1
E2F2
E2F3
E2F5
E2F7
E2F8
EBF1
ECE2
ECEL1
ECM1
ECM2
ECSCR
ECT2
ECT2L
EDARADD
EDN1
EDN2
EDN3
EDNRB
EEF1A2
EFCAB1
EFCAB10
EFCAB4A
EFCAB4B
EFCAB6
EFEMP1
EFHA2
EFHB
EFNA2
EFNA3
EFNA4
EFNA5
EFNB2
EFR3B
EGF
EGLN3
EGOT
EGR1
EGR2
EGR3
EGR4
EHD2
EIF2AK1
EIF3B
EIF3C
EIF4E3
EIF4EBP1
ELAVL2
ELAVL4
ELMO3
ELMOD1
ELOVL2
ELOVL4
ELOVL6
ELTD1
EMB
EMCN
EME1
EME2
EMILIN2
EML1
EMP1
EMP2
EMR1
EMR3
EMX1
EN1
EN2
ENC1
ENDOU
ENG
ENHO
ENKUR
ENO1
ENO3
ENPP2
ENPP3
ENPP6
ENTHD1
ENTPD2
ENTPD7
ENTPD8
EPAS1
EPB41L2
EPB41L3
EPB41L5
EPB42
EPCAM
EPHA1
EPHA10
EPHA8
EPHB1
EPHB2
EPHB3
EPHX3
EPHX4
EPM2A
EPN3
EPR1
EPS8L1
EPS8L3
EPT1
EPYC
ERBB2
ERBB4
ERC2
ERCC6L
ERG
ERN2
ERO1L
ERO1LB
ERVFRDE1
ESAM
ESCO2
ESPL1
ESPN
ESPNL
ESPNP
ESRP1
ESYT3
ETNK2
ETS1
ETV1
ETV4
ETV5
EVI2B
EXD1
EXO1
EXOC3L
EXOSC4
EXOSC5
EYA4
EYS
EZH2
F10
F11
F12
F2RL1
F2RL2
F2RL3
F5
F7
F8
FA2H
FABP4
FABP5
FABP7
FADS6
FAM101A
FAM101B
FAM105A
FAM107A
FAM111B
FAM124A
FAM124B
FAM125B
FAM128A
FAM131C
FAM132A
FAM133A
FAM134B
FAM136A
FAM13C
FAM150A
FAM150B
FAM154B
FAM155B
FAM158A
FAM162B
FAM163A
FAM166A
FAM166B
FAM167A
FAM167B
FAM171A2
FAM177B
FAM178B
FAM179A
FAM180A
FAM180B
FAM181A
FAM183A
FAM184A
FAM184B
FAM189A1
FAM189A2
FAM190A
FAM195A
FAM196A
FAM19A3
FAM23A
FAM24B
FAM38B
FAM3C
FAM40B
FAM43A
FAM46B
FAM49A
FAM53A
FAM54A
FAM57B
FAM60A
FAM63B
FAM64A
FAM65A
FAM69C
FAM70A
FAM71A
FAM72A
FAM72B
FAM72D
FAM81A
FAM81B
FAM83A
FAM83B
FAM83C
FAM83D
FAM83F
FAM83H
FAM90A1
FAM92B
FANCA
FANCB
FANCD2
FANCG
FANCI
FAP
FAR2
FASTKD3
FAT1
FAT3
FAT4
FBLN1
FBLN5
FBN3
FBP1
FBXL19
FBXL6
FBXO15
FBXO16
FBXO2
FBXO22OS
FBXO32
FBXO41
FBXO43
FCAR
FCER1G
FCGBP
FCGR3A
FCGR3B
FCHO1
FCN1
FCN3
FCRL2
FCRL4
FCRL5
FCRLA
FEN1
FER1L4
FERMT1
FERMT2
FEZ1
FEZF1
FGB
FGD3
FGD5
FGF10
FGF11
FGF14
FGF19
FGF2
FGF20
FGF5
FGFBP2
FGFR2
FGFR4
FGL1
FGR
FHAD1
FHDC1
FHL1
FHL2
FHL5
FIBIN
FIGF
FIGNL1
FIGNL2
FILIP1
FKBP10
FKBP11
FKBP3
FKBP4
FKBP6
FLAD1
FLI1
FLJ11235
FLJ12825
FLJ16779
FLJ22536
FLJ26850
FLJ34503
FLJ37543
FLJ40330
FLJ41941
FLJ45445
FLRT1
FLRT3
FLT4
FLVCR1
FLVCR2
FMO1
FMO2
FMO3
FNDC1
FNDC4
FOLH1
FOLR3
FOS
FOSB
FOXA1
FOXA3
FOXB1
FOXD2
FOXD3
FOXE1
FOXE3
FOXF1
FOXF2
FOXH1
FOXI3
FOXM1
FOXP3
FOXQ1
FPR1
FPR2
FRAS1
FREM2
FRG2C
FRK
FRMD3
FRMD4A
FRMD4B
FRMD5
FRMPD1
FRMPD4
FRY
FSCN1
FSCN2
FSD1
FSTL4
FTCD
FURIN
FUT2
FUT3
FUT5
FUT6
FUT8
FUT9
FXYD1
FXYD6
FZD3
FZD4
FZD9
G6PC2
G6PD
GAB1
GABRA3
GABRD
GABRR1
GAD1
GADD45B
GAL
GAL3ST1
GAL3ST2
GALE
GALNT13
GALNT14
GALNT4
GALNT6
GALNT7
GALNTL1
GALNTL4
GALR2
GAMT
GAP43
GAPDH
GARS
GAS2L2
GAS5
GAS6
GAS7
GATA1
GATA2
GATA5
GATA6
GBP4
GBP7
GBX2
GCAT
GCGR
GCKR
GCLC
GCLM
GCM1
GCNT3
GCNT4
GCOM1
GCSH
GDAP1L1
GDF10
GDF15
GDF2
GDNF
GDPD2
GEMIN6
GEMIN8P4
GEN1
GET4
GFAP
GFOD1
GFPT1
GFRA1
GFRA2
GFRA3
GGCT
GGH
GGN
GGTA1
GGTLC1
GHR
GIMAP1
GIMAP4
GIMAP5
GIMAP6
GIMAP7
GIMAP8
GINS1
GINS2
GINS4
GIPC2
GIPC3
GJA1
GJA3
GJA4
GJA5
GJA9
GJB2
GJB3
GJB4
GJB5
GJB6
GJC2
GKN2
GLB1L2
GLB1L3
GLDC
GLDN
GLI4
GLIPR1L2
GLIPR2
GLRA3
GLT25D2
GLTPD2
GLYATL1
GLYATL2
GMDS
GMFG
GMNN
GMPPA
GNAQ
GNB3
GNG11
GNG4
GNG7
GNGT1
GNL3
GNPNAT1
GOLGA7B
GOLGA8C
GOLM1
GOT1
GP9
GPA33
GPBAR1
GPC2
GPC3
GPC5
GPD1
GPER
GPI
GPIHBP1
GPM6A
GPM6B
GPR109A
GPR109B
GPR110
GPR112
GPR115
GPR116
GPR120
GPR123
GPR133
GPR143
GPR146
GPR162
GPR17
GPR172A
GPR172B
GPR179
GPR182
GPR19
GPR35
GPR37
GPR37L1
GPR4
GPR56
GPR65
GPR81
GPR84
GPR87
GPR88
GPR89C
GPRC5A
GPRIN1
GPRIN2
GPSM2
GPT
GPT2
GPX2
GPX3
GPX8
GRAMD2
GRASP
GRB14
GRB7
GREB1
GREB1L
GREM1
GRHL1
GRHL3
GRIA1
GRID1
GRID2IP
GRIK2
GRIK4
GRIN1
GRIN2D
GRIN3B
GRIP1
GRK5
GRM3
GRM4
GRM5
GRP
GRRP1
GRTP1
GSC
GSDMA
GSDMB
GSDMC
GSG1L
GSG2
GSTA3
GSTM5
GTSE1
GUCA1A
GUCY1A2
GUCY1B2
GUCY2C
GVIN1
GYG2
GYLTL1B
GYPC
GYPE
H1F0
H2AFX
HABP2
HAGHL
HAL
HAMP
HAPLN3
HAR1B
HAS1
HAVCR1
HBA1
HBA2
HBB
HBD
HBEGF
HBG1
HBG2
HBM
HCK
HCN2
HCN3
HCST
HDGF
HDHD3
HEATR1
HEATR2
HECW1
HECW2
HEG1
HELLS
HELT
HEMGN
HEPHL1
HES6
HES7
HEY2
HGD
HGFAC
HHIP
HHIPL2
HIGD1B
HIST1H1B
HIST1H1C
HIST1H1D
HIST1H1E
HIST1H2AC
HIST1H2AD
HIST1H2AE
HIST1H2AG
HIST1H2AJ
HIST1H2AK
HIST1H2AL
HIST1H2AM
HIST1H2BC
HIST1H2BD
HIST1H2BE
HIST1H2BF
HIST1H2BG
HIST1H2BH
HIST1H2BJ
HIST1H2BK
HIST1H2BL
HIST1H2BN
HIST1H2BO
HIST1H3B
HIST1H3C
HIST1H3D
HIST1H3E
HIST1H3G
HIST1H3H
HIST1H3J
HIST1H4E
HIST1H4H
HIST1H4J
HIST2H2AA3
HIST2H2AC
HIST2H2BE
HIST2H2BF
HIST2H3C
HIST2H4A
HIST3H2A
HJURP
HK3
HKDC1
HLA-DRB5
HLA-DRB6
HLA-E
HLF
HLX
HMBS
HMGA1
HMGA2
HMGB3
HMGCLL1
HMMR
HMOX1
HN1
HN1L
HNF1A
HNF4G
HOMER3
HOOK1
HORMAD1
HORMAD2
HOTAIR
HOXA1
HOXA10
HOXA11
HOXA11AS
HOXA4
HOXA5
HOXB13
HOXB2
HOXB3
HOXB7
HOXB9
HOXC10
HOXC11
HOXC13
HOXC4
HOXC5
HOXC6
HOXC8
HOXC9
HOXD3
HOXD4
HPCA
HPCAL1
HPDL
HPGDS
HPN
HPRT1
[truncated: 2,431 more rows]
